# Supplementary material for: Association of Polygenic Variants with Type 2 Diabetes Risk and Their Interaction with Lifestyles in Asians
Source: Nutrients. 2022 Aug 6;14(15):3222. doi: 10.3390/nu14153222 (PMC9370736; doi:10.3390/nu14153222)
Supplement: Supplementary file 1 [file nutrients-14-03222-s001.zip]

Archive with 1 entries (1 files):
- nutrients-1831761-supplementary.pdf
